# Supplementary material for: Identification and characterization of lncRNA AP000253 in occult hepatitis B virus infection
Source: Virol J. 2021 Jun 10;18:125. doi: 10.1186/s12985-021-01596-y (PMC8194241; doi:10.1186/s12985-021-01596-y)
Supplement: Supplementary file 3 — Additional file 3. Table S3. The characteristic of differentially expressed AP00253 in chronic hepatitis B from the GSE83148 dataset. [file 12985_2021_1596_MOESM3_ESM.xls]

## Sheet: lncRNA_diff
lncRNA	logFC	FPKM（log2）	t	P.Value	FDR
FGF14-AS2	-1.12173	4.82476	-6.37454	2e-08	8.89e-07
SMIM2-AS1	-1.11941	5.49397	-5.64514	3.69e-07	9.79e-06
HCP5	1.27219	6.81985	4.93832	5.58e-06	8.23e-05
AP000253	-1.43721	5.48698	-4.8519	7.7e-06	0.000106905
HNF4A-AS1	-1.03968	4.13493	-4.08223	0.000121882	0.000950321
LINC01127	-1.01647	5.38937	-3.35247	0.00132414	0.00626417
FTX	-1.43469	6.02455	-3.34721	0.00134579	0.00634646
LINC01093	-1.17736	8.33265	-2.43679	0.0174987	0.0470968

## Sheet: AP000253-FPKM
ID-sample	AP000253-FPKM（log2）
GSM2195416	5.48748
GSM2195419	5.76846
GSM2195422	6.37932
GSM2195424	6.13043
GSM2195427	4.85612
GSM2195428	5.80279
GSM2195429	6.15992
GSM2195431	4.53756
GSM2195433	5.96989
GSM2195434	4.72097
GSM2195436	4.5346
GSM2195437	4.2631
GSM2195440	4.09142
GSM2195441	3.1945
GSM2195442	5.07391
GSM2195443	6.09216
GSM2195445	5.67212
GSM2195446	5.65984
GSM2195447	5.80192
GSM2195452	5.13104
GSM2195457	5.13424
GSM2195458	6.49112
GSM2195459	5.20041
GSM2195461	6.57573
GSM2195463	5.70225
GSM2195464	6.61678
GSM2195465	5.97975
GSM2195466	5.30852
GSM2195468	5.78896
GSM2195469	5.88702
GSM2195470	5.39652
GSM2195472	5.46391
GSM2195473	5.05071
GSM2195478	5.26457
GSM2195483	5.78021
GSM2195485	5.8426
GSM2195486	5.56503
GSM2195488	5.30496
GSM2195491	5.88269
GSM2195492	4.77557
GSM2195493	5.39628
GSM2195494	5.85667
GSM2195496	5.83891
GSM2195497	5.72948
GSM2195498	3.32441
GSM2195500	6.44586
GSM2195501	5.71486
GSM2195502	5.20468
GSM2195506	5.40496
GSM2195508	4.82343
GSM2195509	4.81779
GSM2195513	4.82896
GSM2195516	5.31045
GSM2195517	5.76643
GSM2195518	4.43863
GSM2195520	4.69766
GSM2195521	4.40395
GSM2195522	4.19333
GSM2195537	5.36868
GSM2291960	6.28723
GSM2291961	7.24757
GSM2291962	6.99943
GSM2291963	6.97713
GSM2291964	6.29436
GSM2291965	6.94343
